# Supplementary material for: Improving the Reliability of Protein Folding Rate Predictions by Applying Guidelines for Validating QSAR/QSPR Models
Source: Int J Mol Sci. 2026 Mar 25;27(7):2968. doi: 10.3390/ijms27072968 (PMC13072746; doi:10.3390/ijms27072968)
Supplement: Supplementary file 1 [file ijms-27-02968-s001.zip]

Archive with 5 entries (5 files):
- Suppleentary-Information_Table-S1_r1.xlsx
- Suppleentary-Information_Table-S2_r1.xlsx
- Suppleentary-Information_Table-S3_r1.xlsx
- Suppleentary-Information_Table-S4_r1.xlsx
- Suppleentary-Information_Table-S5_r1.xlsx
